# Supplementary material for: Patients’ Baseline Characteristics, but Not Tocilizumab Exposure, Affect Severe Outcomes Onset in Giant Cell Arteritis: A Real-World Study
Source: J Clin Med. 2022 May 31;11(11):3115. doi: 10.3390/jcm11113115 (PMC9181652; doi:10.3390/jcm11113115)
Supplement: Supplementary file 1 [file jcm-11-03115-s001.zip]

Archive with 1 entries (1 files):
- jcm-1710603-supplementary.pdf
